# Supplementary material for: Evaluating Price and Availability of Essential Medicines in China: A Mixed Cross-Sectional and Longitudinal Study
Source: Front Pharmacol. 2020 Nov 26;11:602421. doi: 10.3389/fphar.2020.602421 (PMC7768899; doi:10.3389/fphar.2020.602421)
Supplement: Supplementary file 1 [file DataSheet1_v1.zip]

Archive with 1 entries (1 files):
- 2. Supporting information-2020-10-2.docx
